# Supplementary material for: Targeting HER2 Expressing Tumors with a Potent Drug Conjugate Based on an Albumin Binding Domain-Derived Affinity Protein
Source: Pharmaceutics. 2021 Nov 3;13(11):1847. doi: 10.3390/pharmaceutics13111847 (PMC8619933; doi:10.3390/pharmaceutics13111847)
Supplement: Supplementary file 1 [file pharmaceutics-13-01847-s001.zip]

Archive with 1 entries (1 files):
- pharmaceutics-1396686-supplementary.pdf
